# Supplementary material for: Whole-Genome Sequencing of Shiga Toxin-Producing Escherichia coli for Characterization and Outbreak Investigation
Source: Microorganisms. 2023 May 16;11(5):1298. doi: 10.3390/microorganisms11051298 (PMC10224053; doi:10.3390/microorganisms11051298)
Supplement: Supplementary file 1 [file microorganisms-11-01298-s001.zip]

Archive with 1 entries (1 files):
- microorganisms-2356475-supplementary.pdf
